# Supplementary material for: A Durable and Self-Cleaning Superhydrophobic Surface Prepared by Precipitating Flower-Like Crystals on a Glass-Ceramic Surface
Source: Materials (Basel). 2020 Apr 2;13(7):1642. doi: 10.3390/ma13071642 (PMC7178295; doi:10.3390/ma13071642)
Supplement: Supplementary file 1 [file materials-13-01642-s001.zip]

Archive with 3 entries (2 files):
- Supplementary/
- Supplementary/materials-740600-supplementary-final.docx
- Supplementary/Video.mp4
